# Supplementary material for: Bioadhesion on Textured Interfaces in the Human Oral Cavity—An In Situ Study
Source: Int J Mol Sci. 2022 Jan 21;23(3):1157. doi: 10.3390/ijms23031157 (PMC8835155; doi:10.3390/ijms23031157)
Supplement: Supplementary file 1 [file ijms-23-01157-s001.zip]

Archive with 1 entries (1 files):
- ijms-1521400-supplementary.pdf
